# Supplementary material for: Construction of a cuproptosis‐related lncRNA signature for predicting prognosis and immune landscape in osteosarcoma patients
Source: Cancer Med. 2022 Sep 21;12(4):5009–24. doi: 10.1002/cam4.5214 (PMC9972154; doi:10.1002/cam4.5214)
Supplement: Supplementary file 1 — Table S1 [file CAM4-12-5009-s001.xlsx]

## Sheet: Sheet1
Table S1: The cuproptosis-related lncRNAs.
Cuproptosis	lncRNA	Correlation	P-value	Regulation
LIPT1	AC124067.2	0.408583	7.75044e-05	postive
MTF1	AC092903.2	0.412004	6.65384e-05	postive
LIPT1	MIR762HG	0.510742	3.69407e-07	postive
DLST	AC004825.2	0.451102	1.02977e-05	postive
GCSH	AP002812.5	0.459569	6.66394e-06	postive
DLD	AP000251.1	0.441792	1.63998e-05	postive
GCSH	AP000251.1	0.546823	3.54936e-08	postive
DLD	SAP30L-AS1	0.448991	1.14572e-05	postive
MTF1	SAP30L-AS1	0.494887	9.52114e-07	postive
GCSH	SAP30L-AS1	0.459933	6.53882e-06	postive
MTF1	BET1-AS1	0.469796	3.87826e-06	postive
GLS	AC016888.1	0.439294	1.85374e-05	postive
ATP7A	AC093726.1	0.403515	9.6871e-05	postive
LIPT1	ARIH2OS	0.504221	5.48466e-07	postive
LIPT1	HOTAIR	0.406049	8.6687e-05	postive
LIPT2	HOTAIR	0.412466	6.51715e-05	postive
DLD	HOTAIR	0.498272	7.80973e-07	postive
GCSH	HOTAIR	0.650683	6.78503e-12	postive
FDX1	LINC01534	0.525545	1.46006e-07	postive
DLD	LOXL1-AS1	0.565202	9.64193e-09	postive
GCSH	LOXL1-AS1	0.751675	3.22132e-17	postive
DLD	AF127577.4	0.4018	0.000104379	postive
MTF1	AF127577.4	0.415042	5.8025e-05	postive
DBT	AF127577.4	0.405902	8.725e-05	postive
MTF1	AC007216.4	0.460078	6.48961e-06	postive
PDHB	UBR5-AS1	0.442191	1.60802e-05	postive
LIPT1	AC116447.1	0.53974	5.74567e-08	postive
GCSH	AC080162.1	0.518166	2.33202e-07	postive
DLAT	LINC02798	0.402652	0.000100583	postive
PDHA1	AC008438.1	0.489887	1.27097e-06	postive
DLST	AC008438.1	0.43223	2.60808e-05	postive
FDX1	AL121658.1	0.429159	3.01835e-05	postive
MTF1	AC131097.3	0.412097	6.62611e-05	postive
MTF1	AC092301.1	0.430546	2.82611e-05	postive
MTF1	AL139289.1	0.44194	1.62806e-05	postive
GCSH	AL133353.1	0.472652	3.32376e-06	postive
GCSH	SCAT2	0.436685	2.1047e-05	postive
FDX1	AP003119.2	0.400523	0.000110317	postive
MTF1	AL157935.1	0.423045	4.02017e-05	postive
LIPT1	AC090192.2	0.483344	1.84204e-06	postive
MTF1	AL136115.2	0.512013	3.41701e-07	postive
GCSH	AC121761.1	0.433757	2.42415e-05	postive
LIPT1	DM1-AS	0.401338	0.000106493	postive
MTF1	Z94721.1	0.450864	1.04228e-05	postive
CDKN2A	AL645608.6	0.417204	5.25963e-05	postive
DLAT	AC019080.5	0.449839	1.09777e-05	postive
PDHB	AC019080.5	0.449808	1.09946e-05	postive
MTF1	LINC02233	0.405795	8.76625e-05	postive
DLAT	RAB30-DT	0.405701	8.80224e-05	postive
PDHB	RAB30-DT	0.422489	4.12531e-05	postive
LIPT1	AC063948.1	0.402946	9.93056e-05	postive
DLD	AC063948.1	0.558589	1.55514e-08	postive
GCSH	AC063948.1	0.771674	1.38389e-18	postive
GCSH	KTN1-AS1	0.403212	9.816e-05	postive
GCSH	ZNF790-AS1	0.4201	4.60638e-05	postive
DLD	AL162734.1	0.509074	4.0903e-07	postive
GCSH	AL162734.1	0.675762	5.08414e-13	postive
DLD	SDCBP2-AS1	0.484969	1.68109e-06	postive
GCSH	SDCBP2-AS1	0.416169	5.51321e-05	postive
PDHB	AC073365.1	0.440057	1.78579e-05	postive
DLD	AL023803.2	0.450612	1.05566e-05	postive
GCSH	AL023803.2	0.651794	6.0806e-12	postive
GCSH	AC009948.1	0.465839	4.79194e-06	postive
NLRP3	AC093278.2	0.445848	1.34127e-05	postive
LIPT1	LINC00339	0.553214	2.27615e-08	postive
MTF1	LINC01050	0.453944	8.90965e-06	postive
MTF1	AL445248.1	0.426945	3.35053e-05	postive
MTF1	AC010519.1	0.440725	1.72831e-05	postive
GCSH	AL157838.1	0.406328	8.56293e-05	postive
NFE2L2	MSC-AS1	0.421589	4.30063e-05	postive
GLS	TGFB2-AS1	0.561454	1.26585e-08	postive
LIPT1	AC091185.1	0.470095	3.81631e-06	postive
MTF1	AC005776.2	0.665379	1.53174e-12	postive
MTF1	AL136307.1	0.427834	3.21327e-05	postive
LIPT1	AC092164.1	0.507667	4.45546e-07	postive
GCSH	AC092164.1	0.462777	5.63379e-06	postive
PDHB	AC090181.2	0.464833	5.05449e-06	postive
GCSH	AC119396.2	0.434468	2.34263e-05	postive
LIPT1	ZKSCAN2-DT	0.425757	3.5427e-05	postive
DLD	ZKSCAN2-DT	0.55215	2.45254e-08	postive
GCSH	ZKSCAN2-DT	0.745003	8.62217e-17	postive
NLRP3	CARD8-AS1	0.558424	1.57358e-08	postive
CDKN2A	CARD8-AS1	-0.477066	2.61123e-06	negative
LIPT2	FOXD3-AS1	0.446501	1.29822e-05	postive
DLD	FOXD3-AS1	0.44529	1.37912e-05	postive
GCSH	FOXD3-AS1	0.594713	9.99219e-10	postive
NFE2L2	SREBF2-AS1	0.428584	3.10147e-05	postive
LIPT1	AC017048.3	0.522222	1.80523e-07	postive
NLRP3	AL157932.1	0.43206	2.62941e-05	postive
MTF1	AC011921.1	0.419922	4.64418e-05	postive
GCSH	REV3L-IT1	0.420283	4.56769e-05	postive
LIPT1	AC009812.4	0.526046	1.41383e-07	postive
LIPT1	AC005730.3	0.459786	6.5891e-06	postive
DLD	AL591767.1	0.41114	6.91623e-05	postive
GCSH	AL591767.1	0.591048	1.3407e-09	postive
LIPT1	ZNF528-AS1	0.483512	1.82474e-06	postive
MTF1	AC079313.1	0.445101	1.39214e-05	postive
GCSH	GATA2-AS1	0.538004	6.45477e-08	postive
MTF1	AC024267.4	0.469804	3.87665e-06	postive
PDHB	NIFK-AS1	0.419561	4.72198e-05	postive
LIPT1	DIP2A-IT1	0.441709	1.64666e-05	postive
LIPT1	AL359504.1	0.514288	2.96938e-07	postive
LIPT2	AC002310.1	0.407566	8.10742e-05	postive
FDX1	RHOXF1-AS1	0.44748	1.23614e-05	postive
GCSH	AC099518.6	0.503379	5.76813e-07	postive
PDHB	CASC9	0.465051	4.99636e-06	postive
MTF1	AC024075.1	0.668839	1.06592e-12	postive
DBT	AC024075.1	0.527498	1.28746e-07	postive
PDHB	SNHG6	0.505543	5.06556e-07	postive
MTF1	AC023389.1	0.420035	4.62024e-05	postive
SLC31A1	OSER1-DT	-0.410269	7.19052e-05	negative
PDHB	OSER1-DT	0.42527	3.62428e-05	postive
MTF1	AC087276.2	0.464207	5.22471e-06	postive
GCSH	AC090970.2	0.513316	3.15335e-07	postive
FDX1	MIR181A2HG	0.41823	5.01904e-05	postive
PDHA1	AC069307.1	0.415891	5.58342e-05	postive
MTF1	AC069307.1	0.444703	1.41995e-05	postive
DLST	AC069307.1	0.403993	9.48661e-05	postive
GCSH	MHENCR	0.492318	1.10507e-06	postive
FDX1	GABPB1-AS1	0.43026	2.86474e-05	postive
GCSH	SNHG3	0.455971	8.02899e-06	postive
PDHB	UBA6-AS1	0.435262	2.25471e-05	postive
GCSH	AC009095.1	0.505389	5.11275e-07	postive
GCSH	AC006480.2	0.53481	7.98209e-08	postive
MTF1	LINC00476	0.53919	5.96192e-08	postive
GCSH	PCBP1-AS1	0.415203	5.76036e-05	postive
DLD	AC018638.7	0.488976	1.33894e-06	postive
GCSH	AC018638.7	0.488811	1.35164e-06	postive
LIPT1	AC011978.2	0.435083	2.27424e-05	postive
DLD	AC011978.2	0.44694	1.27006e-05	postive
GCSH	AC011978.2	0.541045	5.26201e-08	postive
MTF1	AC027228.1	0.496859	8.48542e-07	postive
DLD	LINC02768	0.434362	2.35463e-05	postive
GCSH	LINC02768	0.551605	2.5478e-08	postive
MTF1	AC090425.2	0.404723	9.18828e-05	postive
ATP7B	AL033384.2	0.404931	9.105e-05	postive
PDHB	AL118558.3	0.424406	3.77343e-05	postive
MTF1	AC105020.5	0.481292	2.06617e-06	postive
MTF1	AC006547.1	0.509415	4.00627e-07	postive
MTF1	AL513327.1	0.433093	2.50255e-05	postive
MTF1	AC005696.1	0.404584	9.24475e-05	postive
DLD	AC015522.1	0.422729	4.07959e-05	postive
DLAT	AC015522.1	0.400544	0.000110218	postive
PDHB	AC015522.1	0.564555	1.01081e-08	postive
GCSH	AC104335.1	0.622455	9.52616e-11	postive
MTF1	SLC12A9-AS1	0.472841	3.28984e-06	postive
FDX1	AC027097.1	0.402189	0.000102632	postive
NLRP3	AL133371.2	0.55312	2.29117e-08	postive
LIPT1	AL450384.2	0.456024	8.00731e-06	postive
GCSH	AL450384.2	0.497303	8.2675e-07	postive
GCSH	AC008551.1	0.555197	1.97921e-08	postive
FDX1	AC124798.1	0.644528	1.23565e-11	postive
GCSH	TAF1A-AS1	0.42719	3.31219e-05	postive
PDHB	AC009113.1	0.487859	1.42711e-06	postive
GCSH	LINC00467	0.443285	1.52338e-05	postive
GCSH	GSN-AS1	0.41951	4.73306e-05	postive
DLD	AC007114.1	0.447519	1.23373e-05	postive
DLD	UNC5B-AS1	0.416588	5.40935e-05	postive
GCSH	UNC5B-AS1	0.656498	3.80251e-12	postive
MTF1	AC027796.4	0.485846	1.59985e-06	postive
GCSH	AC024575.1	0.523938	1.61839e-07	postive
MTF1	AP003170.3	0.401965	0.000103633	postive
LIPT1	AC055822.1	0.413842	6.12584e-05	postive
DLD	AC055822.1	0.442167	1.60994e-05	postive
GCSH	AC055822.1	0.51881	2.23962e-07	postive
LIPT1	AL009178.2	0.402233	0.000102435	postive
DLD	AL009178.2	0.433619	2.44016e-05	postive
GCSH	AL009178.2	0.742582	1.22339e-16	postive
NFE2L2	FGD5-AS1	0.409504	7.43992e-05	postive
PDHB	THUMPD3-AS1	0.516184	2.63952e-07	postive
DLD	WEE2-AS1	0.452349	9.66552e-06	postive
MTF1	LINC02321	0.401543	0.000105549	postive
DLST	LINC02321	0.400935	0.00010837	postive
NLRP3	AC004687.1	0.43122	2.73687e-05	postive
DLD	AC010201.2	0.555596	1.92415e-08	postive
GCSH	AC010201.2	0.76877	2.22884e-18	postive
FDX1	AL022322.1	0.472573	3.33803e-06	postive
MTF1	AL391262.1	0.449356	1.12483e-05	postive
FDX1	AC024060.2	0.464766	5.07233e-06	postive
DLD	SNHG31	0.497139	8.34733e-07	postive
GCSH	SNHG31	0.547425	3.40512e-08	postive
DBT	AC018752.1	0.408929	7.63243e-05	postive
DLD	ATP6V0E2-AS1	0.412296	6.56703e-05	postive
MTF1	AL359397.1	0.523412	1.67357e-07	postive
MTF1	HMGA1P4	0.537072	6.86884e-08	postive
FDX1	AL645608.4	0.434362	2.35466e-05	postive
SLC31A1	LINC02482	-0.448721	1.16139e-05	negative
MTF1	AL137009.1	0.431069	2.75659e-05	postive
NLRP3	AC026369.2	0.407721	8.05214e-05	postive
GCSH	AL592166.1	0.503925	5.58272e-07	postive
GLS	EBLN3P	0.487176	1.48362e-06	postive
DLAT	AP003392.5	0.411698	6.74546e-05	postive
MTF1	AC108134.2	0.509331	4.0267e-07	postive
MTF1	AP001542.3	0.515957	2.67707e-07	postive
DLST	AP001542.3	0.425563	3.57496e-05	postive
FDX1	AP000722.1	0.635131	3.00744e-11	postive
ATP7B	AL590652.1	0.444907	1.40565e-05	postive
DLD	AC078906.1	0.551377	2.58858e-08	postive
GCSH	AC078906.1	0.766615	3.15996e-18	postive
GCSH	AC106028.2	0.468479	4.1624e-06	postive
PDHB	ZEB1-AS1	0.417121	5.27953e-05	postive
DLD	CFAP61-AS1	0.415844	5.59534e-05	postive
PDHB	CFAP61-AS1	0.482032	1.98255e-06	postive
DLD	PRKAG2-AS1	0.449125	1.13804e-05	postive
GCSH	PRKAG2-AS1	0.654734	4.53879e-12	postive
FDX1	AC037198.1	0.446691	1.28596e-05	postive
LIPT2	AC011477.2	0.423518	3.93277e-05	postive
DLD	AC011477.2	0.448538	1.17215e-05	postive
GLS	AC011477.2	0.449857	1.09677e-05	postive
MTF1	AL355312.2	0.407505	8.12931e-05	postive
MTF1	AC010618.2	0.457754	7.32287e-06	postive
MTF1	FAM225B	0.408983	7.61419e-05	postive
MTF1	ZNF341-AS1	0.634041	3.32782e-11	postive
MTF1	AL122035.2	0.521747	1.86056e-07	postive
DLST	AL122035.2	0.464754	5.07569e-06	postive
NFE2L2	AF015262.1	0.401292	0.000106704	postive
GLS	DNM3OS	0.509599	3.9614e-07	postive
MTF1	AL157871.5	0.481804	2.00799e-06	postive
PDHA1	AL355916.1	0.461611	5.98959e-06	postive
MTF1	AL355916.1	0.446348	1.30819e-05	postive
LIPT2	KDM2B-DT	0.417029	5.30168e-05	postive
MTF1	AC024075.3	0.418745	4.90205e-05	postive
PDHA1	OCIAD1-AS1	0.42046	4.53076e-05	postive
MTF1	AC100778.2	0.432682	2.55229e-05	postive
GCSH	AL359921.2	0.482946	1.88363e-06	postive
MTF1	AC010378.1	0.430926	2.77542e-05	postive
LIPT1	AL161729.4	0.462255	5.79061e-06	postive
MTF1	AC037459.2	0.427301	3.29486e-05	postive
DBT	AC037459.2	0.42345	3.94529e-05	postive
LIPT1	LINC02062	0.496974	8.42843e-07	postive
GCSH	LINC02062	0.621392	1.04684e-10	postive
MTF1	AC008105.3	0.458654	6.98893e-06	postive
GCSH	AC108047.1	0.454873	8.49533e-06	postive
DBT	AL031775.2	0.451657	1.00114e-05	postive
PDHA1	AL359091.3	0.410993	6.96193e-05	postive
MTF1	AC138932.4	0.442854	1.5562e-05	postive
GCSH	AC009996.1	0.536962	6.91932e-08	postive
NFE2L2	CHROMR	0.6937	6.7825e-14	postive
GLS	MIR155HG	0.583891	2.35564e-09	postive
MTF1	LINC01730	0.574647	4.78225e-09	postive
NLRP3	AL031775.1	0.424659	3.72918e-05	postive
FDX1	AC011472.1	0.415912	5.57812e-05	postive
SLC31A1	PRANCR	-0.421026	4.41409e-05	negative
LIPT1	AC105384.1	0.506812	4.69226e-07	postive
MTF1	AL021707.7	0.414906	5.83842e-05	postive
GCSH	AC011462.4	0.512122	3.39412e-07	postive
LIPT1	CCDC18-AS1	0.5602	1.38551e-08	postive
MTF1	AP001628.1	0.457641	7.36574e-06	postive
NLRP3	NUP50-DT	0.523936	1.61852e-07	postive
LIPT1	NUP50-DT	0.406378	8.54397e-05	postive
DLD	AL137779.2	0.509823	3.90768e-07	postive
GCSH	AL137779.2	0.417733	5.13429e-05	postive
GLS	AL596325.2	0.442197	1.60754e-05	postive
DBT	AC022150.2	0.436332	2.14105e-05	postive
GCSH	AC006452.1	0.459721	6.61153e-06	postive
PDHB	LINC00958	0.417509	5.18694e-05	postive
GCSH	CRNDE	0.549655	2.91831e-08	postive
DLD	AC098479.1	0.44973	1.10381e-05	postive
FDX1	PDE2A-AS2	0.427108	3.32504e-05	postive
GCSH	AC007038.1	0.566135	9.00559e-09	postive
LIPT1	AC074117.1	0.442228	1.60508e-05	postive
LIPT1	AC025175.1	0.426405	3.43665e-05	postive
GCSH	AC025175.1	0.41739	5.21529e-05	postive
MTF1	AC078777.1	0.554623	2.06124e-08	postive
MTF1	AC010973.1	0.44094	1.7101e-05	postive
PDHA1	LINC01560	0.49226	1.10877e-06	postive
MTF1	AC013549.1	0.455625	8.17323e-06	postive
MTF1	AC087392.4	0.410467	7.12722e-05	postive
DLD	AP002336.2	0.56645	8.79996e-09	postive
GCSH	AP002336.2	0.687046	1.45612e-13	postive
ATP7A	STARD4-AS1	0.456766	7.70659e-06	postive
FDX1	AL133215.2	0.439566	1.82925e-05	postive
GCSH	AC091180.2	0.556281	1.83297e-08	postive
DLD	Z95115.1	0.444624	1.42557e-05	postive
PDHB	Z95115.1	0.54595	3.76882e-08	postive
MTF1	AL359962.1	0.419314	4.77581e-05	postive
LIPT1	AL445222.1	0.42875	3.07733e-05	postive
DLD	AL445222.1	0.403623	9.64132e-05	postive
GCSH	AL445222.1	0.421042	4.41071e-05	postive
LIAS	AC019069.1	0.409285	7.51265e-05	postive
PDHB	AC019069.1	0.498575	7.67168e-07	postive
GCSH	AP001505.1	0.591032	1.34246e-09	postive
MTF1	MIR99AHG	0.473655	3.14739e-06	postive
MTF1	AC096540.1	0.493291	1.0446e-06	postive
LIPT1	LINC01569	0.547059	3.49221e-08	postive
MTF1	PANK2-AS1	0.433866	2.41149e-05	postive
DLD	AC009403.1	0.442363	1.59442e-05	postive
LIPT1	AC136424.2	0.518254	2.31918e-07	postive
DLD	AC010422.4	0.428029	3.18377e-05	postive
GCSH	AC010422.4	0.645109	1.16839e-11	postive
GCSH	EIF3J-DT	0.465542	4.86808e-06	postive
NFE2L2	LINC02544	0.417166	5.26878e-05	postive
MTF1	AL008721.2	0.437474	2.02568e-05	postive
DLD	AC060780.1	0.467733	4.33196e-06	postive
NLRP3	HLA-DQB1-AS1	0.543128	4.56955e-08	postive
MTF1	AP001099.1	0.52367	1.64627e-07	postive
GCSH	AC145343.1	0.428297	3.14383e-05	postive
NLRP3	AC138207.4	0.666577	1.35175e-12	postive
GLS	AC005288.1	0.446982	1.26733e-05	postive
LIPT1	RNASEH1-AS1	0.408219	7.87657e-05	postive
FDX1	AL137060.3	0.511119	3.60983e-07	postive
LIPT1	HHLA3	0.437683	2.00518e-05	postive
MTF1	AC005519.1	0.448036	1.2021e-05	postive
ATP7B	GRM7-AS1	0.419196	4.80181e-05	postive
LIPT1	BACH1-IT1	0.404093	9.44551e-05	postive
DLD	AL603839.3	0.432474	2.57782e-05	postive
GCSH	AL603839.3	0.493029	1.06055e-06	postive
PDHB	AC069544.1	0.431536	2.69601e-05	postive
MTF1	AC090559.2	0.504567	5.3718e-07	postive
PDHB	GLIDR	0.503872	5.6004e-07	postive
FDX1	AP003785.1	0.432031	2.63298e-05	postive
MTF1	AC087392.5	0.414488	5.94983e-05	postive
DLAT	NBAT1	0.507483	4.50542e-07	postive
PDHB	NBAT1	0.497721	8.06681e-07	postive
MTF1	AC074032.1	0.535765	7.4926e-08	postive
LIPT2	AP001372.2	0.428387	3.13053e-05	postive
MTF1	AL163051.1	0.414263	6.01043e-05	postive
MTF1	AC023632.5	0.446845	1.27611e-05	postive
GCSH	ELFN1-AS1	0.401124	0.000107483	postive
GCSH	AC018904.1	0.507781	4.42474e-07	postive
DLAT	ZNRD2-AS1	0.418571	4.94125e-05	postive
LIPT1	AP001347.1	0.412318	6.56048e-05	postive
LIPT2	AP001347.1	0.424928	3.68265e-05	postive
DLD	AP001347.1	0.554292	2.1099e-08	postive
GCSH	AP001347.1	0.666891	1.30809e-12	postive
MTF1	ATXN2-AS	0.418098	5.04922e-05	postive
LIPT1	AC107214.2	0.550823	2.6907e-08	postive
GCSH	AC022413.2	0.435131	2.26899e-05	postive
GCSH	AC068620.2	0.405318	8.95177e-05	postive
GCSH	AC025165.4	0.489318	1.31301e-06	postive
FDX1	LINC01060	0.539894	5.68654e-08	postive
MTF1	AP003555.1	0.447092	1.26042e-05	postive
MTF1	AL662844.3	0.455137	8.38091e-06	postive
NFE2L2	AP000880.1	0.435619	2.21619e-05	postive
DLD	NORAD	0.428701	3.08443e-05	postive
MTF1	AC006270.1	0.407721	8.05209e-05	postive
DLD	RAMP2-AS1	0.425265	3.62506e-05	postive
GCSH	RAMP2-AS1	0.41969	4.69401e-05	postive
DBT	AC104653.1	0.452729	9.48015e-06	postive
ATP7A	HCG18	0.428607	3.09811e-05	postive
MTF1	AL627171.2	0.528487	1.20765e-07	postive
GCSH	AL627171.2	0.427045	3.33485e-05	postive
LIPT1	AC113410.2	0.409526	7.43247e-05	postive
DBT	AC103770.1	0.446315	1.31032e-05	postive
DLST	AL603839.2	0.463294	5.48261e-06	postive
DLD	AC010255.1	0.473016	3.25874e-06	postive
GCSH	AC010255.1	0.624451	7.97177e-11	postive
MTF1	MIS18A-AS1	0.537265	6.7809e-08	postive
GCSH	LINC02298	0.454388	8.70947e-06	postive
MTF1	AL590822.1	0.425096	3.65393e-05	postive
MTF1	AL512791.1	0.502853	5.95257e-07	postive
LIPT1	SLC9A3-AS1	0.468233	4.21754e-06	postive
GCSH	SLC9A3-AS1	0.462257	5.79015e-06	postive
GCSH	DHDDS-AS1	0.463797	5.33916e-06	postive
NLRP3	AC110995.1	0.630296	4.69771e-11	postive
LIPT2	AC002467.1	0.456327	7.883e-06	postive
DLD	AC002467.1	0.559054	1.50423e-08	postive
GCSH	AC002467.1	0.563329	1.10514e-08	postive
MTF1	AC091180.5	0.459566	6.66505e-06	postive
MTF1	AC024075.2	0.401065	0.000107762	postive
DLAT	BACE1-AS	0.449288	1.1287e-05	postive
DLD	AC093297.2	0.437075	2.06531e-05	postive
DBT	AC093297.2	0.493931	1.00652e-06	postive
LIPT2	AC005104.1	0.438493	1.92767e-05	postive
DLD	AC005104.1	0.445734	1.3489e-05	postive
MTF1	AL360091.1	0.416313	5.47724e-05	postive
FDX1	LINC01517	0.418074	5.05489e-05	postive
MTF1	RSF1-IT1	0.429016	3.03884e-05	postive
GCSH	CDC37L1-DT	0.505918	4.95239e-07	postive
FDX1	AC002470.1	0.490293	1.24174e-06	postive
MTF1	RFPL1S	0.405682	8.80977e-05	postive
MTF1	AL590666.1	0.467588	4.36567e-06	postive
GCSH	AC068888.2	0.586049	1.99042e-09	postive
MTF1	AL049780.2	0.457885	7.2733e-06	postive
DLD	LENG8-AS1	0.442021	1.62152e-05	postive
GCSH	LENG8-AS1	0.462732	5.64714e-06	postive
DLD	LINC02445	0.483287	1.84795e-06	postive
GCSH	LINC02445	0.630178	4.74871e-11	postive
FDX1	LINC02122	0.414808	5.86412e-05	postive
LIPT1	FMR1-IT1	0.519165	2.1901e-07	postive
FDX1	LINC00837	0.487113	1.48889e-06	postive
MTF1	AC009090.1	0.471918	3.45858e-06	postive
DLD	AC115102.1	0.488686	1.36138e-06	postive
GCSH	AC115102.1	0.728288	8.93331e-16	postive
MTF1	AC130324.1	0.46817	4.23181e-06	postive
MTF1	AC064807.1	0.436419	2.13206e-05	postive
NFE2L2	AC023906.5	0.436259	2.14858e-05	postive
DLD	AC103691.1	0.562898	1.14025e-08	postive
GCSH	AC103691.1	0.698798	3.72401e-14	postive
MTF1	AC011825.2	0.420142	4.59748e-05	postive
GCSH	ERICH6-AS1	0.425065	3.65921e-05	postive
DLD	PRKCQ-AS1	0.44073	1.72785e-05	postive
GCSH	PRKCQ-AS1	0.433197	2.49012e-05	postive
MTF1	GASAL1	0.476983	2.62322e-06	postive
DLD	AC009318.3	0.430427	2.84215e-05	postive
LIPT1	AP001318.2	0.473851	3.114e-06	postive
DLD	PSMD6-AS2	0.556572	1.79553e-08	postive
GCSH	PSMD6-AS2	0.766424	3.25903e-18	postive
MTF1	LINC01655	0.466335	4.66724e-06	postive
MTF1	LINC00963	0.505105	5.20097e-07	postive
MTF1	AL807757.2	0.624679	7.81104e-11	postive
DLD	AC117490.2	0.449609	1.1106e-05	postive
GCSH	AC117490.2	0.619133	1.27776e-10	postive
MTF1	AL078581.2	0.424881	3.69075e-05	postive
NLRP3	LINC01094	0.539208	5.95458e-08	postive
DLAT	Z99572.1	0.470757	3.68257e-06	postive
MTF1	AC008731.1	0.446412	1.30401e-05	postive
DLST	PCCA-DT	0.417573	5.17179e-05	postive
LIPT1	AC092574.1	0.4455	1.36476e-05	postive
DLD	AC092574.1	0.508144	4.32836e-07	postive
GCSH	AC092574.1	0.656604	3.76223e-12	postive
LIPT1	AL354892.3	0.463217	5.50473e-06	postive
MTF1	AP001107.1	0.447128	1.2581e-05	postive
MTF1	AL133553.1	0.542712	4.70045e-08	postive
ATP7B	AL162274.2	0.43873	1.90547e-05	postive
LIPT1	SNHG1	0.411954	6.66859e-05	postive
DLAT	SNHG1	0.453181	9.26399e-06	postive
GCSH	SNHG1	0.401482	0.00010583	postive
NLRP3	PCED1B-AS1	0.549255	3.00058e-08	postive
GCSH	AP002907.1	0.539494	5.84131e-08	postive
PDHB	AC090204.1	0.435926	2.18347e-05	postive
GCSH	LINC01703	0.449122	1.13818e-05	postive
MTF1	AP000692.1	0.484393	1.73654e-06	postive
PDHB	LINC01816	0.422966	4.03503e-05	postive
LIPT2	AC011477.1	0.407299	8.20393e-05	postive
DLD	AC011477.1	0.499498	7.26534e-07	postive
GCSH	AC011477.1	0.5059	4.95782e-07	postive
ATP7A	AC022150.4	0.413276	6.28399e-05	postive
DLD	AC005041.3	0.471735	3.49311e-06	postive
MTF1	AC018761.1	0.536801	6.994e-08	postive
LIPT1	LINC00342	0.437579	2.01534e-05	postive
GCSH	LINC00342	0.435042	2.27872e-05	postive
GCSH	AL512353.1	0.459948	6.53359e-06	postive
FDX1	AC090515.2	0.422075	4.20507e-05	postive
ATP7A	AP001107.5	0.431807	2.66133e-05	postive
ATP7A	AL355075.2	0.461954	5.88289e-06	postive
FDX1	AL390728.6	0.556321	1.82774e-08	postive
DBT	AP000759.1	0.414482	5.95126e-05	postive
PDHA1	AC098487.1	0.413109	6.3314e-05	postive
GCSH	AC131235.2	0.405217	8.99155e-05	postive
MTF1	AC032044.1	0.448449	1.17742e-05	postive
LIPT1	AC093157.1	0.432598	2.56257e-05	postive
LIPT1	AC120053.1	0.462906	5.59576e-06	postive
DLD	AC120053.1	0.419713	4.68913e-05	postive
LIPT1	AC010834.2	0.40088	0.000108629	postive
DLD	AC010834.2	0.557703	1.65668e-08	postive
GCSH	AC010834.2	0.774589	8.51587e-19	postive
DLD	AC012640.3	0.448455	1.17706e-05	postive
GCSH	AC012640.3	0.654144	4.81428e-12	postive
MTF1	AP001160.2	0.424551	3.74807e-05	postive
LIPT1	AL392172.1	0.401662	0.000105006	postive
LIPT1	TAPT1-AS1	0.514704	2.89392e-07	postive
PDHB	FOXP4-AS1	0.412419	6.53079e-05	postive
LIPT1	NDUFV2-AS1	0.446	1.33111e-05	postive
NLRP3	AC113143.1	0.51058	3.731e-07	postive
MTF1	AL513008.1	0.40892	7.63547e-05	postive
MTF1	AC097376.3	0.445325	1.37667e-05	postive
FDX1	AL358472.3	0.478157	2.45882e-06	postive
SLC31A1	BX537318.1	-0.415676	5.63818e-05	negative
GCSH	AL353807.2	0.441059	1.70014e-05	postive
GCSH	MED4-AS1	0.465347	4.91868e-06	postive
MTF1	LINC01929	0.400905	0.000108508	postive
SLC31A1	AC108673.3	-0.403386	9.74152e-05	negative
DLD	AL139099.1	0.486676	1.52628e-06	postive
GCSH	AL139099.1	0.558744	1.53793e-08	postive
LIPT1	AL591895.1	0.4592	6.79331e-06	postive
DLD	AL591895.1	0.513653	3.08849e-07	postive
GCSH	AL591895.1	0.733051	4.67147e-16	postive
LIPT1	AC233728.1	0.436688	2.10442e-05	postive
GCSH	AC233728.1	0.504381	5.43222e-07	postive
FDX1	AC069120.1	0.411203	6.89686e-05	postive
GCSH	AC069120.1	0.522392	1.78588e-07	postive
LIPT1	AC073575.1	0.412796	6.42111e-05	postive
LIPT1	AC018690.1	0.569635	6.95711e-09	postive
ATP7A	AC068790.5	0.422223	4.17636e-05	postive
LIPT1	AL355297.3	0.413289	6.28044e-05	postive
LIPT2	AL355297.3	0.421515	4.31543e-05	postive
DLD	AL355297.3	0.529561	1.1263e-07	postive
GCSH	AL355297.3	0.708878	1.09627e-14	postive
PDHA1	AC009063.3	0.401054	0.000107811	postive
MTF1	FOXD2-AS1	0.424504	3.75629e-05	postive
FDX1	AC022868.1	0.403809	9.56327e-05	postive
GCSH	AC022868.1	0.426983	3.34451e-05	postive
LIPT1	AC004707.1	0.440732	1.72765e-05	postive
MTF1	AC017006.2	0.463681	5.37187e-06	postive
GCSH	AL049539.1	0.587632	1.75757e-09	postive
ATP7B	MIR503HG	0.432905	2.52526e-05	postive
GCSH	Z69706.1	0.410684	7.05854e-05	postive
NLRP3	AL161785.1	0.617206	1.51265e-10	postive
PDHA1	AC091271.1	0.422288	4.16382e-05	postive
GLS	LINC01679	0.480864	2.11612e-06	postive
MTF1	AC018809.2	0.6392	2.05384e-11	postive
MTF1	Z97200.1	0.541124	5.23394e-08	postive
GCSH	LINC02585	0.417039	5.29924e-05	postive
DLD	AL136141.1	0.541745	5.01905e-08	postive
GCSH	AL136141.1	0.764088	4.73624e-18	postive
MTF1	AC087392.1	0.481486	2.04398e-06	postive
GCSH	AL139317.1	0.401879	0.000104021	postive
GCSH	LINC00665	0.626156	6.84027e-11	postive
GCSH	LINC02818	0.420059	4.6151e-05	postive
MTF1	AL441992.1	0.627842	5.87325e-11	postive
MTF1	AC005224.2	0.460005	6.5145e-06	postive
PDHA1	AC115618.1	0.465684	4.83158e-06	postive
DLAT	LINC01006	0.400452	0.000110658	postive
NLRP3	LINC01150	0.565723	9.28113e-09	postive
MTF1	AL021707.2	0.420346	4.55457e-05	postive
MTF1	AC089999.2	0.435412	2.23844e-05	postive
FDX1	AC006441.1	0.433624	2.4396e-05	postive
FDX1	LINC02732	0.571023	6.27509e-09	postive
PDHB	AL354892.2	0.40347	9.70606e-05	postive
ATP7B	AL117209.1	0.531204	1.01184e-07	postive
DLAT	SNHG14	0.414439	5.96284e-05	postive
PDHB	SNHG14	0.436541	2.11947e-05	postive
GCSH	SNHG14	0.408345	7.83282e-05	postive
GCSH	AC092567.2	0.415717	5.6277e-05	postive
MTF1	AC008957.2	0.433936	2.40334e-05	postive
MTF1	AL691482.3	0.425624	3.56475e-05	postive
NLRP3	AC069281.2	0.457901	7.26715e-06	postive
GCSH	DDX59-AS1	0.587953	1.71359e-09	postive
ATP7B	AC138956.2	0.480112	2.20646e-06	postive
FDX1	LINC01923	0.416091	5.5328e-05	postive
DLAT	AC009812.1	0.417225	5.25472e-05	postive
PDHB	AC009812.1	0.554047	2.14658e-08	postive
GCSH	AC016405.3	0.432722	2.54738e-05	postive
FDX1	AC021242.3	0.449983	1.08979e-05	postive
GCSH	AC021242.3	0.465303	4.93004e-06	postive
MTF1	HIF1A-AS1	0.435128	2.26933e-05	postive
NFE2L2	AC093010.2	0.425511	3.58363e-05	postive
LIPT1	AC018521.5	0.576415	4.18351e-09	postive
CDKN2A	AC234582.1	0.41005	7.26121e-05	postive
DLST	LINC01423	0.447081	1.26111e-05	postive
DBT	C2orf27A	0.430207	2.87192e-05	postive
MTF1	AC023137.1	0.407894	7.99086e-05	postive
CDKN2A	VPS9D1-AS1	0.483216	1.85533e-06	postive
NLRP3	HEIH	0.425346	3.61138e-05	postive
FDX1	AL683887.1	0.502758	5.98637e-07	postive
GCSH	AL683887.1	0.475824	2.79565e-06	postive
LIPT1	AC110285.2	0.513052	3.20528e-07	postive
DLD	AC110285.2	0.430418	2.84329e-05	postive
GCSH	AC110285.2	0.702956	2.26275e-14	postive
MTF1	Z69666.1	0.512832	3.24895e-07	postive
MTF1	AC004832.5	0.419871	4.65504e-05	postive
MTF1	AC025048.4	0.451302	1.01936e-05	postive
LIPT1	CAPN10-DT	0.423432	3.94849e-05	postive
DLD	CAPN10-DT	0.550112	2.82728e-08	postive
GCSH	CAPN10-DT	0.754827	2.00133e-17	postive
FDX1	AC011005.4	0.444592	1.42782e-05	postive
MTF1	AC025178.1	0.411216	6.89263e-05	postive
DLD	LINC02851	0.550673	2.71894e-08	postive
GCSH	LINC02851	0.770597	1.65263e-18	postive
LIPT2	AC007938.3	0.40021	0.000111821	postive
DLD	AC007938.3	0.570132	6.7051e-09	postive
GCSH	AC007938.3	0.436303	2.14408e-05	postive
PDHB	NRSN2-AS1	0.455901	8.0581e-06	postive
PDHA1	SRP14-AS1	0.437463	2.02681e-05	postive
GCSH	AC012404.2	0.521922	1.84006e-07	postive
DLD	AL139384.1	0.519265	2.17637e-07	postive
GCSH	AL139384.1	0.741866	1.35555e-16	postive
LIPT2	ZNF793-AS1	0.401424	0.000106097	postive
GCSH	KDM4A-AS1	0.405524	8.87129e-05	postive
DLD	AC012442.2	0.40718	8.24701e-05	postive
GCSH	AC012442.2	0.636752	2.58523e-11	postive
LIPT1	LINC01960	0.526918	1.33662e-07	postive
LIPT1	RC3H1-IT1	0.41055	7.10085e-05	postive
DLD	RC3H1-IT1	0.436353	2.13888e-05	postive
GCSH	RC3H1-IT1	0.679354	3.43549e-13	postive
MTF1	AC092608.1	0.465722	4.82162e-06	postive
GCSH	AC020913.3	0.496685	8.57236e-07	postive
LIPT1	PRKAR1B-AS1	0.439884	1.801e-05	postive
DLD	AL035071.2	0.492964	1.06458e-06	postive
DLAT	AL035071.2	0.452643	9.52149e-06	postive
DLD	AC139792.1	0.551239	2.61374e-08	postive
GCSH	AC139792.1	0.76843	2.35548e-18	postive
MTF1	AC060766.6	0.444845	1.40997e-05	postive
LIPT2	KCTD21-AS1	0.446903	1.27241e-05	postive
PDHA1	AL451074.5	0.481281	2.06746e-06	postive
GCSH	AC074135.1	0.417332	5.22904e-05	postive
MTF1	AL357140.2	0.436476	2.12614e-05	postive
FDX1	AC130469.1	0.402448	0.00010148	postive
MTF1	C6orf99	0.434709	2.31562e-05	postive
DLD	AC021739.2	0.540524	5.45025e-08	postive
GCSH	AC021739.2	0.76076	8.00994e-18	postive
ATP7B	AL928654.2	0.404622	9.22921e-05	postive
MTF1	AC136469.1	0.406352	8.55395e-05	postive
FDX1	AC010331.1	0.484121	1.76331e-06	postive
GCSH	AC010331.1	0.409328	7.49836e-05	postive
FDX1	ATP2A1-AS1	0.501078	6.61621e-07	postive
FDX1	AC009495.3	0.464658	5.10161e-06	postive
FDX1	TEX41	0.422807	4.06485e-05	postive
DLD	DUBR	0.423374	3.9593e-05	postive
PDHB	DUBR	0.496882	8.47421e-07	postive
MTF1	AL033527.2	0.431712	2.67347e-05	postive
MTF1	AC092756.1	0.453198	9.25586e-06	postive
MTF1	AP001381.1	0.462157	5.82045e-06	postive
MTF1	ITCH-IT1	0.4409	1.71352e-05	postive
MTF1	AL138921.2	0.44106	1.70007e-05	postive
MTF1	AC068533.3	0.495646	9.10904e-07	postive
GCSH	AC133106.1	0.593163	1.13203e-09	postive
CDKN2A	EMSLR	0.456819	7.68572e-06	postive
LIPT2	AC079145.1	0.405133	9.02472e-05	postive
DLD	AC079145.1	0.524027	1.60916e-07	postive
GCSH	AC079145.1	0.533402	8.7598e-08	postive
GCSH	IRAIN	0.595932	9.05419e-10	postive
GCSH	LINC01138	0.481287	2.06682e-06	postive
MTF1	AC093734.1	0.407573	8.10521e-05	postive
MTF1	AC087301.1	0.436441	2.1298e-05	postive
MTF1	AL109741.1	0.442162	1.61029e-05	postive
GCSH	CAHM	0.421724	4.27393e-05	postive
LIPT1	AC044840.1	0.479973	2.22362e-06	postive
DLD	AC044840.1	0.433792	2.42004e-05	postive
GCSH	AC044840.1	0.650477	6.92441e-12	postive
MTF1	AC005046.1	0.485226	1.6569e-06	postive
NLRP3	AC138207.5	0.679585	3.34918e-13	postive
LIPT1	ZNF213-AS1	0.551054	2.64772e-08	postive
DLD	HAGLROS	0.454617	8.60787e-06	postive
GCSH	HAGLROS	0.679553	3.36107e-13	postive
LIPT2	AC073389.1	0.412614	6.47403e-05	postive
SLC31A1	SNHG11	-0.411047	6.94487e-05	negative
GCSH	SNHG11	0.420481	4.52624e-05	postive
LIPT1	LINC01521	0.528987	1.16912e-07	postive
GLS	AL359076.1	0.413953	6.0952e-05	postive
NLRP3	NCK1-DT	0.431229	2.73567e-05	postive
MTF1	AL499604.1	0.42602	3.49923e-05	postive
MTF1	AC008781.2	0.458509	7.04185e-06	postive
LIPT1	AC145423.2	0.421571	4.30432e-05	postive
GCSH	AL031673.1	0.509594	3.96277e-07	postive
MTF1	AC022509.2	0.401678	0.000104932	postive
PDHB	APTR	0.43173	2.67118e-05	postive
MTF1	FO393418.1	0.449861	1.09654e-05	postive
GCSH	AC073896.3	0.448594	1.16887e-05	postive
LIPT1	ADAMTSL4-AS2	0.454901	8.4831e-06	postive
DLST	CRTC3-AS1	0.417803	5.11784e-05	postive
MTF1	AC008982.2	0.402739	0.000100205	postive
MTF1	AC079360.1	0.426074	3.49035e-05	postive
MTF1	AC079174.1	0.409329	7.49797e-05	postive
FDX1	AP000851.2	0.562603	1.16489e-08	postive
LIPT1	AC006001.2	0.471709	3.49807e-06	postive
PDHB	MAPKAPK5-AS1	0.414729	5.88511e-05	postive
LIPT1	AC006213.3	0.493044	1.05966e-06	postive
MTF1	NNT-AS1	0.624521	7.92196e-11	postive
DBT	NNT-AS1	0.549579	2.93392e-08	postive
NLRP3	AC090559.1	0.593548	1.09753e-09	postive
LIPT1	RPARP-AS1	0.405706	8.80027e-05	postive
LIPT2	RPARP-AS1	0.434555	2.33289e-05	postive
DLD	RPARP-AS1	0.568733	7.43765e-09	postive
GCSH	RPARP-AS1	0.799858	9.13018e-21	postive
GCSH	AC092535.5	0.408697	7.71126e-05	postive
MTF1	LINC00337	0.408197	7.88422e-05	postive
MTF1	AC010618.3	0.409245	7.52586e-05	postive
MTF1	AC063965.2	0.422917	4.04415e-05	postive
LIPT1	AC135050.3	0.40047	0.000110572	postive
DLD	AC135050.3	0.473611	3.15485e-06	postive
GCSH	AC135050.3	0.648121	8.72227e-12	postive
ATP7B	LINC02432	0.515462	2.76092e-07	postive
ATP7B	AC099521.3	0.432179	2.6145e-05	postive
FDX1	AC099521.3	0.421951	4.22923e-05	postive
MTF1	LINC00565	0.461105	6.15039e-06	postive
DLD	AC026347.1	0.465044	4.99834e-06	postive
GCSH	AC026347.1	0.586244	1.96018e-09	postive
PDHB	AL121655.1	0.474145	3.06443e-06	postive
ATP7B	PARD3-AS1	0.423055	4.0183e-05	postive
GCSH	AL021154.1	0.487739	1.43686e-06	postive
LIPT1	AC005034.4	0.525625	1.45259e-07	postive
LIPT1	AC007390.1	0.428509	3.11255e-05	postive
DLD	AC007390.1	0.417799	5.1187e-05	postive
GCSH	AC007390.1	0.545387	3.91693e-08	postive
GCSH	AC008443.7	0.416339	5.47101e-05	postive
DLST	ZNF710-AS1	0.492133	1.11693e-06	postive
DLD	AL355574.1	0.424505	3.7561e-05	postive
DLAT	AL355574.1	0.464393	5.17347e-06	postive
PDHB	AL355574.1	0.53954	5.82345e-08	postive
GCSH	LINC01273	0.566163	8.98662e-09	postive
LIPT1	AL590705.3	0.520207	2.05095e-07	postive
MTF1	AC090229.1	0.456035	8.00258e-06	postive
GCSH	AC009054.2	0.4238	3.88156e-05	postive
MTF1	AC099778.1	0.420299	4.5643e-05	postive
GLS	AC092598.1	0.416223	5.49983e-05	postive
PDHB	DSCR8	0.466641	4.59171e-06	postive
FDX1	RUSC1-AS1	0.424325	3.78773e-05	postive
GCSH	LINC02315	0.53324	8.85346e-08	postive
MTF1	NBR2	0.41261	6.47508e-05	postive
DLD	ZNNT1	0.416576	5.41234e-05	postive
DLD	LINC00471	0.413681	6.17042e-05	postive
FDX1	AC080038.1	0.57761	3.82048e-09	postive
GCSH	ERICD	0.473979	3.0923e-06	postive
GCSH	SNHG7	0.47364	3.14993e-06	postive
MTF1	AC010789.1	0.43303	2.51014e-05	postive
MTF1	AL158825.2	0.455652	8.16225e-06	postive
GCSH	AL158825.2	0.446377	1.30629e-05	postive
PDHA1	AL359513.1	0.452637	9.52466e-06	postive
MTF1	AP000915.2	0.423109	4.0083e-05	postive
MTF1	WNT5A-AS1	0.411037	6.94801e-05	postive
DLD	AL162171.1	0.473689	3.14159e-06	postive
GCSH	AL162171.1	0.729194	7.90535e-16	postive
DLD	AC000120.1	0.420741	4.47233e-05	postive
GCSH	AC000120.1	0.49296	1.0648e-06	postive
